# Supplementary material for: Genetic and Environmental Architecture of Ram Fertility Traits: A Review
Source: Genes (Basel). 2026 Feb 9;17(2):210. doi: 10.3390/genes17020210 (PMC12940677; doi:10.3390/genes17020210)
Supplement: Supplementary file 1 [file genes-17-00210-s001.zip]

Archive with 1 entries (1 files):
- genes-4013230-supplementary.xlsx
