# Supplementary material for: Genetic and Environmental Architecture of Ram Fertility Traits: A Review
Source: Genes (Basel). 2026 Feb 9;17(2):210. doi: 10.3390/genes17020210 (PMC12940677; doi:10.3390/genes17020210)
Supplement: Supplementary file 1 [file genes-17-00210-s001.zip › genes-4013230-supplementary.xlsx]

## Sheet: S1
Supplementary Table S1. Genes related to ram fertility through transcriptomic analysis
Paper	Breed(s)	N (rams)	Molecular approach	Bioinformatics/analysis	Filtering Criteria	Significance Threshold ("DEG")	Genes/miRNAs	Tissue	Time Point	Expression Direction	Functions	Phenotypic Traits Influenced on Ram Fertility*	Notes
Xi et al. 2024	Southdown ewes × Hu rams	12	RNA-seq; RT-qPCR	DEG analysis; GO/KEGG enrichment; alternative splicing	Quality: Low-quality reads and adapters removed (Fastp); Mapping: Mapped to Oar_rambouillet_v1.0.	Adjusted P-value (padj): < 0.05	FOXO1 (Forkhead box O1)	Testis	M6→Y1	↑	Regulates cell cycle and apoptosis, spermatogenesis balance	Testicular development	enriched at Month 6 (M6) to Year 1 (Y1); FOXO pathway, PI3K-Akt pathway, cAMP pathway
							YAP1 (Yes1 Associated Transcriptional Regulator)	Testis	M6	↑	Promotes Sertoli cell proliferation, testis organization	Testicular development	M6; Hippo pathway, cAMP pathway
							SMAD4 (SMAD family member 4)	Testis	M6	↑	Controls spermatogenesis, testis structure, hormone secretion	Testicular development	M6 onward; TGF-β/SMAD pathway, PI3K-Akt pathway, cAMP pathway
							ITGB1 (Integrin β1)	Testis	M6	↑	Regulates Sertoli–germ cell adhesion, testicular architecture	Testicular development	M6; ECM–receptor interaction pathway, PI3K-Akt pathway, cAMP pathway
							GATA4 (GATA binding protein 4)	Testis	M6	↑	Transcriptional regulation of testis development and spermatogenesis	Testicular development	M6; PI3K-Akt pathway, cAMP pathway
							SOX9 (SRY-Box Transcription Factor 9)	Testis	M3→Y1	↓ at Month 3, ↑ to Year 1	Sertoli cell differentiation, spermatogenesis initiation	Testicular development	Y1 (gradual increase from M3); cAMP pathway
							MAPK1 (Mitogen-activated protein kinase 1)	Testis	M6	↑	Germ cell proliferation, apoptosis regulation, testosterone synthesis	Testicular development	M6; MAPK pathway, cAMP pathway
							DDB1 (Damage-specific DNA-binding protein 1)	Testis	M6	↑	Alternative splicing across stages; Sertoli cell proliferation and testis cord remodeling	Testicular development	All stages (AS events); TGF-β pathway
							IGF1 (Insulin-like growth factor 1)	Testis	M6	↑	Promotes testis cell growth and spermatogenesis support	Testicular development	M6–Y1; PI3K-Akt pathway, growth factor signaling pathway
							GATA6 (GATA binding protein 6)	Testis	M6	↑	Transcriptional regulation of reproductive development	Testicular development	M6; PI3K-Akt pathway, Hippo pathway
							RAB3B (RAB3B, member RAS oncogene family)	Testis	Post-M0	↓	Early spermatogenesis and vesicle transport	Testicular development	M0 (highest); vesicle trafficking pathway
							MARK1 (Microtubule affinity-regulating kinase 1)	Testis	NA	NA	Expression highest in M6 stage	Structural regulation in spermatids, sperm motility	M6–Y1; microtubule/cytoskeleton regulation pathway
Xi et al. 2025	Southdown Sheep × Hu sheep	12	RNA-seq	DE miRNA analysis; target prediction (Miranda); GO/KEGG enrichment	Length: Reads < 18 nt or > 30 nt removed; Abundance: Normalized by TPM (Transcripts Per Million).	Adjusted FDR: < 0.05; Fold Change: Up (log2FC ≥ 1) / Down (log2FC ≤ 1)	miR-34c	Testis	M6 → Y1	↑	Regulates spermatogenesis and germ cell apoptosis (Liang et al., 2012, mouse)	Germ cell differentiation; sperm production	Discussed but not pathway-mapped
							miR-21	Testis	M6 → Y2	↑	Controls Sertoli cell proliferation/apoptosis; enriched in mammalian testes (McCallie et al., 2010; Skrzypa-Plenta et al., 2021)	Sertoli cell survival; testis maturation	Discussed but not pathway-mapped
							miR-499b	Testis	M6 → Y3	↑	Regulates apoptosis in testicular cells; expressed during goat testis development (Zhang et al., 2020)	Testicular development; sperm output	Discussed but not pathway-mapped
							miR-22-3p	Testis	NA	NA	Predicted to regulate FOXO and Wnt pathways	Germ cell maintenance; hormone signalling	Wnt signaling pathway (targets DOT1L)
							let-7 family	Testis	NA	NA	Conserved regulators of cell cycle and differentiation	Spermatogenesis progression; testis maturation	Wnt signaling pathway (targets DOT1L)
							miR-200a/b	Testis	NA	NA	Regulate spermatogenesis-related pathways	Germ cell differentiation	FOXO signaling pathway (regulates FOXO1/FOXO6)
							miR-19b	Testis	NA	NA	Predicted to regulate PI3K-Akt and FOXO signalling	Germ cell maintenance	FOXO signaling pathway
							miR-31-5p	Testis	NA	NA	Reported links to sperm motility and infertility (human studies)	Sperm motility	Discussed but not pathway-mapped
							miR-155	Testis	NA	NA	Linked to infertility phenotypes in other species	Sperm function	MAPK signaling pathway, Wnt signaling pathway
							miR-10a	Testis	NA	NA	Associated with reduced fertility in cattle	Sperm quality	Discussed but not pathway-mapped
							SOX9 (SRY-Box Transcription Factor 9)	Testis	NA	NA	Sertoli cell differentiation; male sex determination	Sertoli cell number; testis cord formation	TGF-β signaling pathway
							SMAD4 (SMAD Family Member 4)	Testis	NA	NA	TGF-β mediator; germ cell development	Spermatogenesis regulation	TGF-β signaling pathway
							YAP1 (Yes1 Associated Transcriptional Regulator)	Testis	NA	NA	Hippo pathway effector; proliferation of support cells	Sertoli cell proliferation; testis growth	Hippo signaling pathway
							DOT1L (DOT1 Like Histone Lysine Methyltransferase)	Testis	NA	NA	Histone methyltransferase; chromatin modification	Meiotic progression; germ cell differentiation	Wnt signaling pathway
							WT1 (Wilms Tumor 1)	Testis	NA	NA	Maintains testis cord integrity	Testis structure; spermatogenesis	PI3K-Akt signaling pathway
							ITGB1 (Integrin Subunit Beta 1)	Testis	NA	NA	ECM–cell interactions during testis development	Testis architecture; spermatogenesis	MAPK signaling pathway, Rap1 signaling pathway
Hitit et al., 2024	All rams were sourced from the Bahri-Dagdaş International Agricultural Research Institute in Turkey.		RNA-seq	DEG analysis; lncRNA cis-/trans-target analysis; GO/KEGG enrichment	Abundance: Transcripts with FPKM < 0.5 were omitted.Length: Transcripts < 200 nt or single-exon transcripts removed.	P-value/FDR: P-adjust < 0.05 or P < 0.05Fold Change:	ABHD2 (Abhydrolase domain-containing 2)	Sperm	NA (not report age-dependent expression)	↑	Molecule from sperm tails, activates sperm via progesterone signaling	Sperm activation, motility
							AK1 (Adenylate kinase 1)	Sperm	NA	↑	Enzyme maintaining cellular energy balance, detected in sperm flagella	Sperm motility, fertility
							CABS1 (Calcium-binding spermatid protein 1)	Sperm	NA	↑	Ca²⁺ storage protein in mature sperm; preserves flagellar structure	Flagellar integrity, sperm motility
							ROPN1 (Rhophilin-associated tail protein 1)	Sperm	NA	↑	Maintains fibrous sheath integrity; involved in PKA-dependent capacitation	Sperm motility, fertilization ability
							TEKT3 (Tektin 3)	Sperm	NA	↑	Flagellar protein linked to motility structures	Sperm motility
							CCDC39 (Coiled-coil domain 39)	Sperm	NA	↑	Structural protein in cilia/flagella	Sperm motility
							TTC12 (Tetratricopeptide repeat 12)	Sperm	NA	↑	Linked to mitochondria; enriched in motility pathways	Sperm motility
							SEPTIN2	Sperm	NA	↑	Structural component of axoneme	Flagellated sperm motility
							SLIRP (SRA stem-loop interacting RNA binding protein)	Sperm	NA	↑	mitochondrial/flagella-associated protein	Sperm motility
							CFAP97D1 (Cilia and flagella associated protein 97 domain containing 1)	Sperm	NA	↑	Protein associated with cilium movement	Sperm motility
							ADAM32 (ADAM metallopeptidase domain 32)	Sperm	NA	↑ (cis lncRNA-regulated)	Membrane protein on sperm surface; involved in sperm–egg membrane interaction	Sperm–egg binding, fertilization quality
							ENO1 (Enolase 1)	Sperm	NA	↑ (cis lncRNA-regulated)	Glycolytic enzyme for energy metabolism; higher expression in HF rams	Sperm motility, fertility
Zhang et al., 2017	Hu sheep	12 (Age: 6 months old)	RNA-seq; RT-qPCR	DEG analysis; GO/KEGG enrichment; lncRNA–mRNA co-expression network	Abundance: Transcripts with FPKM > 0 considered expressed.Coding Potential: CPC/CNCI/Pfam used to filter out protein-coding transcripts for lncRNA identification.	Adjusted P-value: < 0.001 (Very stringent)Fold Change:	BMP2 (Bone morphogenetic protein 2)	Testis	NA	↓	Cholesterol biosynthesis, efflux, estrogen response	Testosterone production, spermatogenesis efficiency
							RASGRF2 (RAS guanine-nucleotide releasing factor 2)	Testis	NA	↓	cAMP and MAPK signaling	Testis development, sperm output
							TSHZ2 (Teashirt zinc finger homeobox 2)	Testis	NA	↓	Transcriptional regulator; enriched in reproduction pathways	Spermatogenesis regulation
							ESRRG (Estrogen-related receptor gamma)	Testis	NA	↑	Steroid binding and hormone receptor activity	Sexual maturation, fertility
							GABRP (GABA-A receptor pi subunit)	Testis	NA	↓	lncRNA-targeted DE gene; reproduction pathways	Testicular physiology, sperm motility
							PAPPA2 (Pregnancy-associated plasma protein A2)	Testis	NA	↑	Regulates IGF bioavailability	Testis growth, spermatogenesis, sperm production
							KRT18 (Keratin 18)	Testis	NA	↑	Structural protein; co-expressed with reproduction-related lncRNAs	Germ cell integrity, spermatid differentiation, sperm quality
							CREB3L3 (cAMP responsive element binding protein 3-like 3)	Testis	NA	NA	Transcription factor in cAMP signaling	Hormone signaling, apoptosis, testis development
							SERPINF2 (Serpin family F member 2)	Testis	NA	NA	Associated with spermatogenesis, sperm motility, MAPK regulation	Sperm motility, fertilizing ability
							LAX1 (Lymphocyte transmembrane adaptor 1)	Testis	NA	↑	Regulation of cell differentiation, ERK1/2 cascade	Spermatogenic cell differentiation
							ELSPBP1 (Epididymal sperm-binding protein 1)	Testis	NA	↓	Involved in cholesterol homeostasis	Sperm maturation, epididymal function
							DIRAS3 (DIRAS family GTPase 3)	Testis	NA	↓	Enriched for genetic imprinting; androgen receptor signaling	Androgen receptor signaling, testis development
							TRHR (Thyrotropin-releasing hormone receptor)	Testis	NA	↓	Hormone receptor activity	Hormonal regulation of reproduction
							SLC22A20 (Solute Carrier Family 22 Member 20)	Testis	NA	↓	Involved in testicular steroidogenesis	Steroid hormone balance, spermatogenesis
							CCR6 (Chemokine receptor 6)	Testis	NA	↑	Regulates sperm motility	Sperm motility, chemotaxis
							ABCD2 (ATP-binding cassette subfamily D member 2)	Testis	NA	↑	Associated with peroxisomal function in testes	Lipid metabolism in germ cells, sperm quality
Guan et al., 2017	Merino sheep	24 (Age: 2 years old)	RNA-seq	DEG analysis; WGCNA; alternative splicing	Genes must have CPM (Counts Per Million) > 5 in at least 50% of the samples.	FDR: < 0.1 (False Discovery Rate); Fold Change: > 1.5	NFKBIL1 (NF-κB inhibitor-like 1)	Testis	NA	Not specified per gene	Spermatogenesis & apoptosis	Testis weight, tubule diameter, seminiferous epithelium volume, scrotal circumference (–); apoptotic germ cells/tubule (+)	Module 7
							XRCC5 (X-ray repair cross complementing 5)	Testis	NA		Spermatogenesis & apoptosis		Module 7
							ERCC1 (Excision repair cross-complementation 1)	Testis	NA		Spermatogenesis & apoptosis		Module 7
							APP (Amyloid beta precursor protein)	Testis	NA		Spermatogenesis & apoptosis		Module 7
							BCAP31 (B-cell receptor associated protein 31)	Testis	NA		Spermatogenesis & apoptosis		Module 7
							RRAGA (Ras-related GTP-binding protein A)	Testis	NA		Spermatogenesis & apoptosis		Module 7
							RXFP1 (Relaxin/insulin-like family peptide receptor 1)	Testis	NA		Spermatogenesis	Testis growth, sperm production	Module 9
							ITCH (Itchy E3 ubiquitin protein ligase)	Testis	NA		Spermatogenesis	Sperm development	Module 9
							ITGB1 (Integrin subunit beta 1)	Testis	NA		Spermatogenesis	Seminiferous tubule integrity	Module 9
							TAF7L (TATA-box binding protein associated factor 7 like)	Testis	NA		Spermatogenesis	Germ cell development	Module 9
							WNT2 (Wnt family member 2)	Testis	NA		Spermatogenesis	Germ cell signalling, sperm output	Module 9
							SPIN1 (Spindlin 1)	Testis	NA		Spermatogenesis	Spermatid development	Module 9
							LNPEP (Leucyl and cystinyl aminopeptidase)	Testis	NA		Spermatogenesis	Spermatogenesis	Module 9
							TAF9B (TATA-box binding protein associated factor 9b)	Testis	NA		Apoptosis	Apoptotic germ cell regulation	Module 9
							CCK (Cholecystokinin)	Testis	NA		Apoptosis	Apoptosis signalling	Module 9
							VAV3 (Vav guanine nucleotide exchange factor 3)	Testis	NA		Apoptosis	Apoptosis	Module 9
							NR3C1 (Nuclear receptor subfamily 3 group C member 1)	Testis	NA		Apoptosis	Apoptosis	Module 9
							CDH13 (Cadherin 13)	Testis	NA		Apoptosis	Apoptosis	Module 9
							CROP (Cisplatin resistance associated overexpressed protein)	Testis	NA		Apoptosis	Apoptosis	Module 9
							CDKN1B (Cyclin dependent kinase inhibitor 1B)	Testis	NA		Apoptosis	Apoptosis	Module 9
							PTPRC (Protein tyrosine phosphatase receptor type C)	Testis	NA		Apoptosis	Apoptosis	Module 9
							ATP7A (ATPase copper transporting alpha)	Testis	NA		Apoptosis	Apoptosis	Module 9
							RTN3 (Reticulon 3)	Testis	NA		Apoptosis	Apoptosis	Module 9
							HSPD1 (Heat shock protein family D member 1)	Testis	NA		Apoptosis	Apoptosis	Module 9
							ITM2B (Integral membrane protein 2B)	Testis	NA		Apoptosis	Apoptosis	Module 9
							F2R (Coagulation factor II thrombin receptor)	Testis	NA		Apoptosis	Apoptosis	Module 9
							RAD21 (RAD21 cohesin complex component)	Testis	NA		Apoptosis	Apoptosis	Module 9
							MAP3K1 (Mitogen-activated protein kinase kinase kinase 1)	Testis	NA		Apoptosis	Apoptosis	Module 9
							CFLAR (CASP8- and FADD-like apoptosis regulator)	Testis	NA		Apoptosis	Apoptosis	Module 9
							EPHA7 (EPH receptor A7)	Testis	NA		Apoptosis	Apoptosis	Module 10
							SCIN (Scinderin)	Testis	NA		Apoptosis	Apoptosis	Module 10
							NGFRAP1 (Nerve growth factor receptor associated protein 1)	Testis	NA		Apoptosis	Apoptosis	Module 10
							MAP3K7 (Mitogen-activated protein kinase kinase kinase 7, TAK1)	Testis	NA		Apoptosis	Apoptosis	Module 10
Zhao et al., 2023	Turpan black rams	16 (Age: 1 years old)	RNA-seq	DEG analysis; GO/KEGG enrichment; metabolomic integration	Standard QC mapping (HISAT)	P < 0.05	GNRH1 (Gonadotropin-releasing hormone 1)	Hypothalamus	Day 72	↑	Regulates HPG axis, stimulates gonadotropin release	Controls reproductive hormone secretion, spermatogenesis	Hypothalamic PPI network
							PTPN11 (Protein tyrosine phosphatase N11 (SHP2))	Hypothalamus	Day 72	↑	Mediates MAPK/ERK signaling for proliferation	Supports spermatogenic regulation via cell signaling	Hypothalamic PPI network
							KDR (Kinase insert domain receptor (VEGFR2))	Hypothalamus	Day 72	↑	VEGF receptor, angiogenesis and vascular development	Enhances testicular blood supply for germ cells	Hypothalamic PPI network
							JAK2 (Janus kinase 2)	Testis	Day 72	↑	Transduces cytokine and growth factor signals	Regulates spermatogenesis and testis function	Testicular PPI network
							MCM6 (Minichromosome-maintenance complex 6)	Testis	Day 72	↑	DNA replication initiation and cell cycle progression	Promotes spermatogonial proliferation	Testicular PPI network
							PRIM1 (DNA primase subunit 1)	Testis	Day 72	↑	RNA primer synthesis for DNA replication	Supports DNA replication during spermatogenesis	Testicular PPI network
							RPL8 (Ribosomal protein L8)	Hypothalamus	Day 72	↑	Protein synthesis (ribosome biogenesis)	Supports high protein synthesis during spermatogenesis	Hypothalamic PPI network
							RPS3A (Ribosomal protein S3A)	Hypothalamus	Day 72	↑	Protein synthesis (ribosome biogenesis)	Supports high protein synthesis during spermatogenesis	Hypothalamic PPI network
							ND5 (NADH dehydrogenase subunit 5 (mitochondrial))	Hypothalamus	Day 72	↑	Oxidative phosphorylation, ATP production	Enhances sperm energy metabolism and motility	Hypothalamic PPI network
							COX1 (Cytochrome c oxidase subunit 1 (mitochondrial))	Hypothalamus	Day 72	↑	Oxidative phosphorylation, ATP production	Enhances sperm energy metabolism and motility	Hypothalamic PPI network
							CDKN1A (Cyclin-dependent kinase inhibitor 1A (p21))	Testis	Day 72	↓	Cell cycle arrest, DNA damage response	Balances germ cell proliferation and apoptosis	Testicular PPI network
							GMNN (Geminin, DNA replication inhibitor)	Testis	Day 72	↑	Prevents DNA re-replication, ensures genome stability	Ensures genomic stability of dividing germ cells	Testicular PPI network
							TYMS (Thymidylate synthase)	Testis	Day 72	↑	Nucleotide biosynthesis, DNA replication	Critical for DNA synthesis in proliferating spermatogonia	Testicular PPI network
							DSCC1 (DNA replication and sister chromatid cohesion 1)	Testis	Day 72	↑	Involved in sister chromatid cohesion during replication	Maintains chromosomal stability in germ cells	Testicular PPI network
							MCMDC2 (Minichromosome maintenance domain containing 2)	Testis	Day 72	↑	DNA replication, meiosis-specific	Essential for meiotic DNA replication in sperm development	Testicular PPI network
							FEN1 (Flap structure-specific endonuclease 1)	Testis	Day 72	↓	DNA replication and repair, maintains genome integrity	Prevents DNA damage, supporting healthy sperm production	Testicular PPI network
Lakhssassi et al., 2023	Rasa Aragonesa	59 (Age: 1.8 - 8.3 years old)	RNA-seq; RT-qPCR	DEG analysis; GO/KEGG enrichment	CPM ≥ 0.5 in ≥ 5 samples	FDR < 0.05 & log2FC ≥ 1	MTNR1A (Melatonin receptor 1A)	Hypothalamus	(the day after the second sexual behavior pen test)	↑	Mediates melatonin signaling, regulates circadian rhythm and seasonal reproduction.	Mutations linked to sexual performance and activity.
							FSHB (Follicle-stimulating hormone β subunit)	Hypothalamus		↑	Subunit of FSH; regulates gonadal function.	Influences spermatogenesis and sexual behavior.
							LHB (Luteinising hormone β subunit)	Hypothalamus		↑	Subunit of LH; stimulates testosterone production.	Affects testicular function and mating activity.
							GNRHR (Gonadotropin-releasing hormone receptor)	Hypothalamus		↑	Receptor for GnRH, triggers LH and FSH secretion.	Controls reproductive hormone release, sexual behavior.
							AVP (Arginine-vasopressin)	Hypothalamus		↑	Neuropeptide regulating social and sexual behaviors.	Reduced expression decreases male sexual behavior.
							PRL (Prolactin)	Hypothalamus and Pineal gland (different isoforms)		↑	Modulates neuronal circuits processing socio-sexual cues.	Impacts sexual performance.
							PDYN (Prodynorphin)	Hypothalamus		↑	Precursor of dynorphins; modulates neuroendocrine signaling.	Regulates sexual motivation/behavior.
							CGA (Glycoprotein hormone α subunit)	Hypothalamus		↑	Common α-subunit for LH, FSH, TSH.	Impacts HPG axis hormone activity.
							GABRD (GABA-A receptor δ subunit)	Hypothalamus		↑	Component of inhibitory neurotransmitter receptor complex.	Modulates neural circuits affecting sociosexual behavior.
							TSHB (Thyroid-stimulating hormone β subunit)	Hypothalamus		↑	Controls thyroid hormone release, seasonal reproduction.	Influences anestrus and breeding seasonality.
							MCHR1 (Melanin-concentrating hormone receptor 1)	Pineal gland		↓	Receptor modulating mood, stress, and anxiety.	In PG, may inhibit sexual behavior via stress/anxiety.
							NPY (Neuropeptide Y)	Pineal gland		↓	Regulator of HPG axis, interacts with GnRH neurons.	Modulates sexual motivation and activity.
							CRABP1 (Cellular retinoic acid-binding protein 1)	Pineal gland		↓	Alters stress and HPA axis signaling.	High expression in NA rams may induce fear/anxiety, inhibiting sexual behavior.
Hodge et al., 2021	Merino, Dohne, Poll Dorset	45 (Merino (n = 16), Dohne (n = 16), and Poll Dorset (n = 13))	RNA-seq	DEG analysis	> 10 counts per library	FDR < 0.05 & logFC > 1	MAPK3 (Mitogen-Activated Protein Kinase 3 (ERK1))	Embryo, Oocyte & Female Tract		Specific to Merino	Associated with oocyte maturation	Embryonic development, reproduction	Merino vs. (Poll Dorset and Dohne)
							MED6 (Mediator Complex Subunit 6)	Embryo, Oocyte & Female Tract		Higher in Merino (vs. Dohne)	Transcriptional regulation; stem cell development	Embryonic development	Merino vs. (Poll Dorset and Dohne)
							GTL2 (MEG3) (Maternally Expressed Gene 3)	Embryo, Oocyte & Female Tract		Specific to Merino	Non-coding RNA expressed in development	Normal embryonic development	Merino vs. (Poll Dorset and Dohne)
							RNF151 (Ring Finger Protein 151)	Testis & Male Reproductive Tract		Specific to Poll Dorset	Testis-specific gene critical for spermatogenesis	Male fertility, spermatogenesis	Poll Dorset vs. (Dohne and Merino)
							OXCT2 (3-Oxoacid-CoA Transferase 2)	Embryo, Oocyte & Female Tract		Differentially Expressed by Quality (logFC -1.88)	Early embryonic marker	Embryonic development, semen quality	Ejaculate Quality Contrast
							ALAS1 (5′-Aminolevulinate Synthase 1)	Circadian Networks		Higher in Dohne (vs. Merino)	Regulates circadian networks, reproduction in seasonal breeders	Male fertility, reproduction	Dohne vs. Merino
							CARMIL1 (Capping Protein Regulator and Myosin 1 Linked)	Cell Motility		Higher in Dohne (vs. Merino)	Associated with fertility in cattle GWAS	Male fertility, spermatogenesis	Dohne vs. Merino; Linked to cell motility and fertility (identified in cattle GWAS).
							MVK (Mevalonate Kinase)	Testis & Male Reproductive Tract		Higher in Dohne (vs. Merino)	Regulates cholesterol synthesis	Spermatogenesis, male fertility	Dohne vs. Merino
							POLK (DNA Polymerase Kappa)	Testis & Male Reproductive Tract		Higher in Dohne (vs. Poll Dorset)	Developmentally regulated in the testis	Male fertility, spermatogenesis	Dohne vs. Poll Dorset
							FAM57A (Family With Sequence Similarity 57 Member A)	Testis & Male Reproductive Tract		Differentially Expressed by Quality (logFC -1.72)	Upregulated during meiosis	Spermatogenesis	Ejaculate Quality Contrast
							SPEM2 (Sperm-associated antigen family member 2)	Embryo, Oocyte & Female Tract		Differentially Expressed by Quality (logFC -2.46)	Linked with embryonic development and fertility outcomes	Male fertility, spermatogenesis, embryonic development	Ejaculate Quality Contrast
*Phenotypic traits are based on cross-species evidence that the papers cite or partly inferred/generalized from functional roles and pathways. They did not directly measure fertility traits in rams. N(ram) represents the number of rams.

## Sheet: S2
Supplementary Table S2. Candidate genes related to ram fertility
Citation	Breed(s)	N (rams)	Experimental technique	Analytical approach	Genes	Functions
Bakhtiar et al., 2017a	Sanjabi	96	PCR-RFLP genotyping	Association analysis	IGF1 (Insulin-like growth factor 1)	Certain genotypes significantly influenced semen quality traits, particularly motility, viability, and sperm membrane integrity.
Bakhtiar et al., 2017b		96			LEP (Leptin)	Affects mechanisms involved in sperm quality and scrotal circumference.
Kianpoor et al. 2018		96 (Age: 2-5 years old)			CYP19 (Aromatase cytochrome P450)	It is the terminal enzyme responsible for estrogen biosynthesis, catalyzing the irreversible conversion of androgens into estrogens.
					MTNR1A (Melatonin receptor 1A)	This gene encodes a high-affinity receptor for melatonin, a hormone secreted by the pineal gland during darkness.
Ma et al., 2024	Hu sheep	1662	PCR + Sanger sequencing; KASPar SNP genotyping	Association analysis	IGFALS (Insulin-like growth factor-binding protein acid-labile subunit)	Testicular and scrotal development via IGF-I pathways
Abecia et al., 2020	15 (Age:	15 (Age: 5.7±2.8 years old)	PCR + Sanger genotyping	Association with semen traits (FecXR allele)	BMP15 (Bone morphogenetic protein 15)	Improving sperm motility and velocity, leading to higher fertility rates.
Chen et al. 2020	Small Tail Han sheep, Sunite sheep	Small Tail Han sheep (n = 3, Age = 2.5 years old), Sunite sheep (n =3, Age = 2.5 years old)	qPCR	Differential Expression Analysis	BMPR1B (Bone Morphogenetic Protein Receptor 1B)	While primarily known for the FecB mutation that increases ovulation in ewes , this paper suggests it may have an inhibitory effect on ram spermatogenesis, as its expression was higher in the low-fecundity breed.
					BMP15 (Bone Morphogenetic Protein 15)	specifically expressed in the epididymis of rams.
					GDF9 (Growth Differentiation Factor-9)	promotes the proliferation of Sertoli cells (SCs), inhibits their apoptosis, and supports the maintenance of spermatogenesis. It is also associated with promoting mitosis in germ cells.
					Smad1, Smad5, Smad9 (Mothers Against Decapentaplegic Homolog)	They are widely expressed in the hypothalamic-pituitary-gonadal (HPG) axis. Their expression is positively regulated by BMP signaling and is believed to work synergistically with BMP15 to regulate spermatogenesis.
					RPL-19 (Ribosomal Protein L19)	It was used to normalize the threshold cycle (Ct) values during the qPCR analysis to ensure that variations in gene expression were real and not due to differences in sample preparation.
Kong et al., 2024	Hu sheep	340 (Age: 2 months old)	CDS cloning; qRT-PCR; Western blot	Association analysis	SPATA6 (Spermatogenesis-associated 6)	Large testes had higher SPATA6 expression
McKeown et al., 1997	Suffolk, Texel, Blue-faced Leicester, Dorset	32	Active peptide immunization	Endocrine profiling	INHA (Inhibin α subunit)	Immunization against inhibin increased scrotal circumference
Han et al., 2015	Hu sheep	6 (Age: 8 weeks)	DNA vaccine immunization	Antibody ELISA; endocrine and histology analysis	KISS1 (Kisspeptin precursor, KISS1 metastasis-suppressor)	Reduced scrotal circumference and testis size; Suppressed spermatogenesis (fewer germ cells).
Han et al., 2015	Tibetan sheep	30 (Age: 24 weeks old)			GnRH-R (Gonadotropin-releasing hormone receptor)	It is essential for stimulating the synthesis and secretion of the gonadotropins LH and FSH.
					LH-β (Luteinizing hormone beta subunit)	This gene encodes the beta subunit of Luteinizing Hormone (LH), which provides the hormone with its biological specificity.
					FSH-β (Follicle-stimulating hormone beta subunit)	FSH travels to the testes to stimulate Sertoli cells, which supports spermatogenesis (sperm production).
					LH-R (Luteinizing hormone receptor)	Its downregulation in this study confirmed severe disruption of Leydig cell function and testicular development.
					FSH-R (Follicle-stimulating hormone receptor)	Decreased expression indicated that Sertoli cell function was severely disrupted, leading to the arrest of spermatogenesis.
					INH-α (Inhibin alpha subunit)	These subunits combine to form Inhibin A. Serum Inhibin A was found to be a good index of spermatogenesis and a reliable marker for the success of immunocastration, paralleling testosterone levels.
					INH-βA (Inhibin beta A subunit)
					INH-βB (Inhibin beta B subunit; extremely low expression)	Expression was extremely low or undetectable in Tibetan rams. This confirms that Inhibin A, not Inhibin B, is the dominant form produced by the ram testis.
Hodge et al., 2023	Merino sheep	246	SNP chip (Illumina OvineHD)	GWAS (RepeatABEL)	SLC2A8 (Glucose transporter 8/GLUT8),	Acrosomal glucose transporter, affects sperm maturation and motility.
					ACTRT2 (Actin-related protein T2)	Acrosome/midpiece structural protein, seasonal effects on semen quality.
					ALDOA (Fructose-bisphosphate aldolase A),	Epididymal function, sperm maturation.
					SORD (Sorbitol dehydrogenase),	Linked to cryotolerance and motility via seminal plasma proteomics
Pei et al., 2023	Hu, Tibetan, Tan; White Suffolk, Suffolk, Texel, Dorper, East Friesian, South African Mutton Merino	956	PCR-RFLP Y-SNP genotyping	Association analysis	ZFY (Zinc-finger protein, Y-linked),	Suffolk sheep: T allele linked to larger yearling scrotal circumference.
					EIF2S3Y (Eukaryotic translation initiation factor 2 subunit 3, Y-linked)	Hu sheep: C allele associated with greater testicular and epididymal weight.
Pei et al., 2022	Six introduced sheep breeds (Suffolk, East Friesian, South African Mutton Merino, Texel, Dorper, and White Suffolk sheep) and Hu sheep	586	qPCR CNV assay; RT-PCR expression	Association analysis	ZNF280BY (Zinc finger protein 280B-like, Y-linked)	Its CNV negatively correlates with testis size.
Liu et al., 2025	Hu sheep, Suffolk s heep, East Friesian sheep, South African Mutton Merino sheep, Texel sheep, Dorper sheep, White Suffolk sheep, and Tan sheep	723	qPCR CNV assay	Association analysis	ZNF280AY (Zinc finger protein 280A Y-linked, pseudogene)	No significant associations with testis/epididymal weights, total volume, scrotal circumference, or testicular index, but CNV still influences testicular dimensions.
Zhang et al., 2022	South African Mutton Merino sheep, East Friesian sheep, White Suffolk sheep, Suffolk sheep, Texel sheep, Dorper sheep, Tibetan sheep, Tan sheep, Hu sheep	1069	Full-length gene cloning; qPCR expression; PCR-RFLP genotyping	SNP association analysis	DDX3Y (DEAD-box helicase 3, Y-linked)	Expression was highest in testis, increased with age, and was higher in larger-testis Hu rams.
Note: Not all genes examined in the referenced studies are listed.
N(rams) is the number of rams in total

## Sheet: S3
Supplementary Table S3. Genes in rams that change expression under heat stress (fertility-related).
Citation	Breed(s)	N(rams)	Technique	Filtering Criteria	Significance Threshold ("DEG")	Up-/Down- Regulation under HS	Genes	Functions	Timing of Expression Changes
Ureña et al., 2022	Manchega sheep	40 (Age: 16-90 months)	RNA-seq	Pre-filtering: Genes retained only if at least 5 samples had normalized counts ≥5 .Zero-Inflation Handling: ZINB-WaVE method used to handle excess zeros common in sperm RNA.	Criteria: Adjusted p-value<0.05 (Benjamini-Hochberg) and ∥Log2​FoldChange∥[cites​tart]≥1.	upregulation	RGS2 (Regulator of G-protein Signalling 2)	Involved in spermatogenesis; promoter responsive to heat-shock factor (HSF1); protects against cellular stress.	July
							RASIP1 (Ras Interacting Protein 1)	Mediates endothelial junction stabilization and cytoskeletal remodeling; helps maintain sperm cell integrity under oxidative stress.
							MSI2 (Musashi RNA-binding Protein 2)	Critical regulator of germ cell development, meiosis, and post-meiotic sperm differentiation; abnormal expression causes infertility in mice.
						dowregulation	NOTCH2 (Notch Receptor 2)	Component of Notch signaling; regulates spermatogenesis in testes.
							ALCAM (Activated Leukocyte Cell Adhesion Molecule)	Mediates cell adhesion between gonocytes and Sertoli cells.
							SCN10A (Sodium Voltage-Gated Channel Alpha Subunit 10)	Testis- and sperm-specific Na⁺ channel, enriched in sperm flagellum.
							TSHZ2 (Teashirt Zinc Finger Homeobox 2)	Transcriptional repressor; expression sensitive to diet and stress.
							CYP51A1 (Cytochrome P450 Family 51 Subfamily A Member 1)	Catalyzes cholesterol biosynthesis; highly expressed in spermatids.
							SHCBP1L (SHC Binding and Spindle Associated 1 Like)	Maintains spindle stability during meiosis in germ cells.
							CD46 (Membrane Cofactor Protein)	Sperm-specific complement regulator; involved in sperm–egg fusion.
							FER (FER Tyrosine Kinase)	Regulates cytoskeletal organization and tyrosine phosphorylation in sperm.
							ND4L (NADH Dehydrogenase Subunit 4L)	Mitochondrial oxidative phosphorylation and ATP production.
							ATP8 (ATP Synthase Subunit 8)	Mitochondrial oxidative phosphorylation and ATP production.
							KPNA4 (Karyopherin Subunit Alpha 4)	Nuclear transport protein expressed in spermatogenesis.
							URI1 (URI1 Prefoldin-like Chaperone)	Stress-responsive co-chaperone; involved in transcription regulation and cell survival.
							CCT4 (Chaperonin Containing TCP1 Subunit 4)	Molecular chaperone that folds cytoskeletal and sperm structural proteins.
							PRPF38B (Pre-mRNA Processing Factor 38B)	Spliceosome-associated factor; regulates pre-mRNA processing.
							SRSF10 (Serine/arginine-rich Splicing Factor 10)	Alternative splicing regulator; responsive to stress conditions.
Chen et al., 2025	Hu sheep and Hu ×Wugu sheep hybrids	12	RNA-seq; RT-qPCR	Pre-processing: Raw data filtered for short reads, adapter contamination, and low-quality reads.Quantification: HTSeq used for counts; FPKM used for expression levels.	Criteria: Fold Change > 2, p-value≤0.05, and padj≤0.05 (Benjamini-Hochberg correction).	dowregulation	SYCP2 (Synaptonemal Complex Protein 2)	Required for chromosome synapsis during meiosis	Immediately post 3-day scrotal insulation
							SYCP3 (Synaptonemal Complex Protein 3)	Structural protein in the synaptonemal complex, supports homologous chromosome pairing
							CDK1 (Cyclin-Dependent Kinase 1)	Regulates late meiotic cell cycle transitions
							CDK2 (Cyclin-Dependent Kinase 2)	Critical for homologous recombination and initiation of meiosis
							CDC20 (Cell Division Cycle 20)	Activator of APC/C complex; regulates spindle assembly checkpoint
							PLK1 (Polo-Like Kinase 1)	Kinase controlling meiotic and mitotic progression; regulates CDK1/CDC20
							DDX4 (DEAD-Box Helicase 4 / VASA)	Germ cell marker, regulates RNA metabolism in germline
							TNP1 (Transition Protein 1)	Replaces histones during spermiogenesis
Note: Not all genes examined in the referenced studies are listed; only those relevant to heat stress and fertility are included.
N(rams) is the number of rams in total

## Sheet: S4
Supplementary Table S4. Photoperiod and melatonin studies in rams, with breed, latitude, seasonal context, dosing or light regimes, and fertility-related outcomes.
First Author	Year	Paper Type	Animal Studied	Breeds	N (Male/Female/Lamb)	Study Area	Study Period	Methodology	Results	Discussion	Breed-Dependent Responses?	Implications
Kleemann	2014	Original Article	Sheep	Border Leicester (BL) rams, Merino ewes	Exp 1: 12 young/12 mixed-age rams, ~1200 ewes; Exp 2: 12 mixed rams, ~600 ewes	Australia (35∘S)	Sept–Dec (Spring)	Exp 1: Melatonin (3x18mg) vs Control in young vs mixed rams. Exp 2: Yarding vs Paddock.	Exp 1: Melatonin increased preg rate in young rams (5% to 93%) & SC in both ages. Exp 2: Yarding reduced preg rate (90% to 66%).	Melatonin overcomes sexual immaturity in young rams. Yarding stress detrimental.	Yes	Major solution for using young genetic stock in spring mating.
Kleemann	2021	Original Article	Sheep	Border Leicester (rams), Merino (ewes)	Exp 1: 29 rams, 500 ewes; Exp 2: 15 rams (IVF)	Australia (35∘S, 36∘S)	Sept–April (Spring/Summer)	Exp 1: Melatonin (3x18mg) effect on behavior/fertility. Exp 2: Semen quality & IVF.	Melatonin increased SC, testosterone, and mating behavior (nosings/mounts). Improved IVF cleavage rates.	Melatonin advances sexual maturity. High variability in untreated young rams reduced.	Yes	Confirmation that melatonin improves semen quality/embryo potential, not just libido.
Ungerfeld	2012	Original Article	Sheep	Corriedale, Milchschaf	Exp 1: 5 Corr, 7 Milch rams; Exp 2: 169 ewes	Uruguay (35∘S)	13 months	Exp 1: Monthly SC, Testosterone, Semen, Behavior. Exp 2: Ram effect efficacy.	Both breeds seasonal. Max SC/Testosterone in Summer/Autumn. Corriedale more effective teasers (55% ewes marked vs 0% for Milchschaf).	Physiological seasonality similar, but behavioral "teaser" effectiveness differs.	Yes	Breed choice matters for "ram effect" management; physiological metrics don't guarantee libido.
Arroyo	2007	Original Article	Sheep	Pelibuey, Suffolk	10 Pelibuey ewes, 10 Suffolk ewes	Mexico (19∘N)	2 years (2003-2004)	Progesterone monitoring under natural photoperiod (no males).	60% of Pelibuey ovulated continuously. Suffolk blocked in spring (seasonal).	Tropical latitude (19∘N) signals are sufficient to halt Suffolk but not all Pelibuey.	Yes	Selection for "continuous cycling" traits possible in Pelibuey; GxE interaction at low latitudes.
Cevik	2017	Original Article	Sheep	Kivircik, Charollais	4 rams/breed; 77 Kiv / 33 Char ewes	Turkey (41∘N)	April–July (Spring/Summer)	Melatonin (3x18mg for rams, 1x18mg ewes) vs Control.	Melatonin increased SC and Testicular Volume in both ram breeds. Ewe estrus response ~97-100% vs <20% control.	Melatonin effective for out-of-season induction in both fat-tail (Kivircik) and lean-tail (Charollais).	Yes	Validates melatonin for accelerating breeding in local Turkish breeds.
Tölü	2022	Original Article	Sheep, Goat	Tahirova sheep, Saanen goats	75 sheep (6 rams), 53 goats (4 bucks)	Turkey (40∘N)	June (Summer Solstice)	Melatonin (3x18mg rams, 1x ewes) vs Control.	Sheep: Melatonin shortened time to estrus/lambing. Goats: No effect on conception/kidding rates.	Melatonin worked better in sheep than goats. Slight LW loss in melatonin groups.	Yes	Species-specific response to melatonin; less effective in Saanen goats at this latitude.
Rekik	2015	Original Article	Sheep	Barbarine	14 young rams (16 mo)	Tunisia (35∘N)	Feb–April (Winter/Spring)	Melatonin (3x18mg) vs Control. Measured SC, Testosterone, Libido.	Melatonin increased SC (32.1 vs 29.5 cm). Increased Testosterone pulse freq (3.45 vs 1.25). Improved libido.	"Abrupt" treatment (no long-day priming) effective in this breed/latitude.	Yes	Efficient method to boost young ram puberty without complex light priming.
Bronson	2009	Review Article	Mammals (General)	Various (Sheep, Rodents, Deer, etc.)	N/A (Review)	Global (Review)	N/A	Review of neuroendocrine pathways, foraging, and photoperiod.	Photoperiodic cueing common in long-lived mammals >30∘ latitude. Energy balance ultimate cause of seasonality.	Climate change may disrupt photoperiodic cueing for long-lived species. Small rodents adapt easier.	Yes	Long-lived mammals (like sheep) may struggle with climate shifts if rigidly photoperiodic.
Pool	2020	Original	Sheep	Merino, Poll Dorset	31 rams	Australia	Sept–Dec	Melatonin (3x18mg). Sperm DNA, AMH, Inhibin.	SC and Sperm number increased. DNA frag decreased in Poll Dorset. AMH correlated with sperm number.	Melatonin improves testicular function & DNA integrity.	Yes	Melatonin benefits sperm quality, not just quantity.
Roshan	2023	Original	Sheep	Lacaune	73 rams, 731 ewes	Iran (36∘N)	Non-breeding	Melatonin rams + eCG ewes (300 vs 400 IU).	Melatonin increased SC, Sperm conc/motility, TAC, Testo. E400 increased ewe estrus.	Melatonin boosts antioxidant capacity (TAC) & mitochondrial function.	NA	Combined ram/ewe protocol maximizes non-breeding fertility.
